# Supplementary material for: A Positive Association between Working Memory Capacity and Human Creativity: A Meta-Analytic Evidence
Source: J Intell. 2023 Jan 13;11(1):15. doi: 10.3390/jintelligence11010015 (PMC9861316; doi:10.3390/jintelligence11010015)
Supplement: Supplementary file 1 [file jintelligence-11-00015-s001.zip]

Archive with 1 entries (1 files):
- jintelligence-1970926-supplementary.pdf
